# Supplementary material for: Changes in global net radiative imbalance 1985–2012
Source: Geophys Res Lett. 2014 Aug 5;41(15):5588–97. doi: 10.1002/2014GL060962 (PMC4373161; doi:10.1002/2014GL060962)
Supplement: Supplementary file 1 — Readme [file grl0041-5588-sd1.txt]

Auxiliary material for: 2014GL060962R

Changes in global net radiative imbalance 1985-2012

Richard P. Allan (1), Chunlei Liu(1), Norman G. Loeb(2), Matthew D. Palmer(3), Malcolm Roberts (3), Doug Smith(3) and Pier-Luigi Vidale(1)

1 - Department of Meteorology, University of Reading, Reading, UK.
2 - NASA Langley Reserach Center, Virginia 23681, USA.
3 - Met Office, Exeter, UK.

Geophysical Research Letters, 2014

Introduction

The supplementary file "Allan14GRL_supplementary-text01.pdf" contains supporting text and 9 supporting figures, S1-S9.

Supporting data is available at the following website:
http://www.met.reading.ac.uk/~sgs02rpa/research/DEEP-C/GRL/
